# Supplementary material for: Genetic Spectrum and Characteristics of Hereditary Optic Neuropathy in Taiwan
Source: Genes (Basel). 2021 Aug 31;12(9):1378. doi: 10.3390/genes12091378 (PMC8467776; doi:10.3390/genes12091378)
Supplement: Supplementary file 1 [file genes-12-01378-s001.zip]

Archive with 1 entries (1 files):
- Supplementary-materials final.xlsx
