# Supplementary material for: Genetic Spectrum and Characteristics of Hereditary Optic Neuropathy in Taiwan
Source: Genes (Basel). 2021 Aug 31;12(9):1378. doi: 10.3390/genes12091378 (PMC8467776; doi:10.3390/genes12091378)
Supplement: Supplementary file 1 [file genes-12-01378-s001.zip › Supplementary-materials final.xlsx]

## Sheet: Table S1
Supplementary Table S1. 52 genes associated with autosomal hereditary optic neuropathy
Type of diseases	Genes
Autosomal dominant optic atrophy (ADOA)	OPA1,MFN2,NR2F1,OPA3
Warburg Micro Syndrome	RAB3GAP1,TBC1D20,RAB18
Wolfram syndrome	WFS1,CISD2
Episodic Cerebellar Ataxia, Areflexia, Optic Atrophy, and Sensorineural Hearing Loss (CAPOS)	ATP1A3
Mohr-Tranebjaerg syndrome	TIMM8A
Nonsyndromic X-linked sensorineural deafness	PRPS1
Spinocerebellar ataxia (SCA)	ATXN7
GAPO syndrome	ANTXR1
Hereditary spastic paraplegia	SPG7 , KIF1A, AFG3L2
Friedreich Ataxia	FXN
Non-ketotic hyperglycinemia	GLRX5,BOLA3
Leigh syndrome	TSFM,SDHA, NDUFAF6
Thiamine responsive megaloblastic anemia	SLC19A2
MEGDEL syndrome	SERAC1
Canavan’s syndrome	ASPA
Others associated with optic atrophy	C12orf65, TMEM126A, PLA2G6, C19orf12, POLG, SETX, SLC52A2, CYP7B1, SLC25A46,, HEXB, PARL, SCN2A , PDSS1, DLP1
Chronic progressive external ophthalmoplegia (CPEO)	SLC25A4, C10orf2, POLG2, TYMP, POLG, TK2, DGUOK, MPV17, RRM2B
Mitochondrial disease related optic atrophy	DNAJC19, NDUFS1, NDUFS2, NDUFS3

## Sheet: Table S2
Supplementary Table S2. The information of clinical manifestations, disease-causing variants identified, allele frequency and criteria for ACMG classification for each proband in our cohort
Proband	Onset age	Clinical manifestations	Affected gene	Coding impact	Distribution	Variant 1	Allele frequency		ACMG classification	Criteria for classification	Reference	Variant 2	Allele frequency		ACMG classification	Criteria for classification	Referfence
							GnomAD_East Asia	GnomAD_All					GnomAD_East Asia	GnomAD_All
P01	3	Pale disc, salt-and-pepper retinopathy, retinal vessel sheathing, developmental delay, epilepsy	MFN2	Missense	Exon 3	c.205G>A (p.Val69Ile)	0.0004511	3.888e-05	Uncertain Significance	PM1, PM2, PM5, PP2	Not avaliable
P02	3	Pale disc, deafness	WFS1	Missense	Exon 8	c.2051C>T (p.Ala684Val)	0	3.184e-05	Pathogenic	PS3, PM1, PM2, PP2, PP3, PP5	PMID: 21538838
P03	34	Pale disc, abnormal micturition	WFS1	Missense	Exon 8	c.2020G>A (p.Gly674Arg)	0.0002005	0.0002234	Likely Pathogenic	PM2, PM5, PP2, PP3	PMID: 31850070	c.2194C>T (p.Arg732Cys)	0.0001664	6.092e-05	Uncertain Significance	PM2, PP2, PP3	PMID: 26435059
P04	1	Pale disc
P05	28	Pale disc
P06	8	Pale disc, retinal vessel sheathing
P07	6	Pale disc
P08	13	Pale disc
P09	13	Pale disc	OPA1	Frameshift	Exon 16	c.1576_1577insG (p.Leu526ArgfsTer17)	0	0	Pathogenic	PVS1, PM2, PP3	Not avaliable
P10	10	Pale disc
P11	2	Pale disc, epilepsy
P12	5	Pale disc	OPA1	Frameshift	Exon 30	c.3011_3012insG (p.Asp1005Ter)	0	0	Pathogenic	PVS1, PM2, PP3	Not avaliable
P13	1	Pale disc, esotropia
P14	6	Pale disc
P15	3	Pale disc, color blindness
P16	30	Pale disc, diabetes
P17	25	Pale disc
P18	33	Pale disc
P19	2	Pale disc, mental retardation, lipid storage disease, stroke, epilepsy
P20	3	Pale disc	OPA1	Frameshift	Exon 28	c.2873_2876delTTAG (p.Val958GlyfsTer3)	0	3.6e-05	Pathogenic	PVS1, PP3, PP5	PMID: 23916084
P21	3	Pale disc
P22	3	Pale disc, nystagmus, deafness	OPA1; PARL	Missense; Nonsense	Exon 14; Exon 1	c.1468T>C (p.Cys490Arg)	0	0	Pathogenic	PS2, PM1, PM2, PP2, PP3	PMID: 29952689	c.10C>T (p.Arg4Ter)	5.604e-05	1.739e-05	Pathogenic	PVS1, PVS2, PM2, PP3	Not avaliable
P23	65	Pale disc	OPA1	Nonsense	Exon 2	c.339C>A (p.Tyr113Ter)	0	0	Pathogenic	PVS1, PM2, PP3	Not avaliable
P24	28	Pale disc, retinal vessel sheathing, hypertension
P25	8	Pale disc, mental retardation, epilepsy, Wolff-Parkinson-White syndrome	POLG	Missense	Exon 18	c.2830G>A (p.Glu944Lys)	0.002155	0.0001522	Uncertain Significance	PM2, PP2, PP3	PMID: 26050231
P26	6	Pale disc, exotropia	OPA1	Missense	Exon 14	c.1499G>A (p.Arg500His)	0	0	Pathogenic	PS3, PM1, PM2, PM5, PP2, PP3, PP5	PMID: 32025183
P27	8	Pale disc, nystagmus, autism	NR2F1	Nonsense	Exon 3	c.1117C>T (p.Arg373Ter)	0	0	Pathogenic	PVS1, PM2, PP3, PP5	https://www.ncbi.nlm.nih.gov/clinvar/RCV000985203/
P28	15	Pale disc
P29	30	Pale disc
P30	3	Pale disc, deafness, diabetes	WFS1	Frameshift; Missense	Exon 8	c.1611_1624del (p.Cys537Ter)	0	0	Pathogenic	PVS1, PM2, PP3	PMID: 31313226	c.2336T>G (p.Val779Gly)	0	0	Uncertain Significance	PM2, PP2, PP3	PMID: 24464595
P31	6	Pale disc	SPG7	Frameshift	Exon 8	c.1045_1046insC (p.Gly349AlafsTer47)	0	0	Pathogenic	PVS1, PM2, PP3, PP5	PMID: 23065789
P32	9	Pale disc, deafness
P33	5	Pale disc, migraine
P34	13	Pale disc
P35	1	Pale disc, nystagmus, exotropia
P36	8	Pale disc	OPA1	Nonsense	Exon 2	c.112C>T (p.Arg38Ter)	0	0	Pathogenic	PVS1, PM2, PP3, PP5	PMID: 16513463
P37	5	Pale disc
P38	6	Pale disc
P39	1	Pale disc, nystagmus
P40	5	Pale disc, developmental delay, epilepsy
P41	18	Pale disc, headache
P42	10	Pale disc
The variants highlighted in bold are novel variants.

## Sheet: Figure S1
Supplemental Figure S1. Pedigree of all the probands with disease–causing gene identified. (Pedigree of Proband No. 12 is shown in Figure 2.)
